# Supplementary material for: Quandong stones: A specialised Australian nut-cracking tool
Source: PLoS One. 2019 Oct 2;14(10):e0222680. doi: 10.1371/journal.pone.0222680 (PMC6774476; doi:10.1371/journal.pone.0222680)
Supplement: S1 Table — (XLSX) [file pone.0222680.s001.xlsx]

## Sheet: Sheet1
Item #	date examined	River system	Custodian/ Institution	Lat	Long	location	material	quandong stone form	complete	worn through or broken	Q pits	pestle facets	grinding facet #s	length	width	thickness	weight	sqrt(t/wt)	Pit 1 depth	Pit 2 depth	ring cracks	comments
KNP-01	2017/08/12	Darling	MAEC	-32.4	142.412	Menindee Lakes	quartzite	classic	yes		3	2	2	154	123	49	1553	0.177628	8	15	0	gorgeous triple nutcracker natural beach cobble. see notes
KNP-02	2017/08/12	Darling	MAEC	-32.4	142.412	Menindee Lakes	greenstone	classic	no	recycled	2	0	2	151	101	57	1521	0.193585	7	17	0	broken and smoothed
154	2001/10/25	Darling	MAEC	-32.4	142.412	Lake Tandure	silcrete nodule	PMP	yes		3	0	3	140	165	115
4259	2004/06/29	Lachlan	WW LALC	-33.642	147.381	Lake Cowal	quartzite tabular	mortar	yes		2	0	2	185	156	55	2549.7	0.146871			0	minimally shaped. Good display piece. 'upper' face appears to have been ground smooth with flat facet, followed by bowl-shaped depression, followed by pitting. Some roughening of bowl, but not of flat facet surrounding.
4842	2004/12/03	Lachlan	WW LALC	-33.642	147.381	Lake Cowal	quartzite cobble	cobble	yes	recycled	4	0	0	119	63	45	542.9	0.287903			0	1/2 cobble, but anciently broken, so used as complete piece. Appears to have no ground facets, but 4 pits.
4934	2005/05/11	Lachlan	WW LALC	-33.642	147.381	Lake Cowal	quartzite tabular	PMP	yes		2	0	1	115	86	43	648.3	0.257541			0
WVC-01	2016/09/27	Lachlan	WW LALC	-33.642	147.381	Wilga Vale Sandy Creek	quartzite	classic	yes		2	2	0	140	118	55.5	1381	0.20047	11	9	0	beautiful nutcracker; 2 large pits and some hammering
HHS-B02	2017/02/28	Lachlan	Hillston Historical Society	-33.486	145.532	Hillston local area	quartzite	cobble	yes		2	0	1	110	89	61.2	797	0.277106	13	6	0	natural beach cobble from conglomerate
McGill-01	2014/12/01	Lachlan	Hillston Historical Society	-33.486	145.532	McGill's Station	quartzite	mortar	yes		15	0	0	171	148	54	1951	0.166367
WW008	2013/08/05	Lachlan	WW LALC	-33.924	147.205	West Wyalong local area	indurated sandstone	PMP	no	broken	1	0	1	107	84	36					0	broken tabular piece, odd because one ground face and pit on opposite side.
WW011	2013/08/05	Lachlan	WW LALC	-33.924	147.205	West Wyalong local area	Basalt	classic	yes		1	0	2	175	136	39	1540	0.159137			0	metamorphic. Not local stone
WW015	2013/08/05	Lachlan	WW LALC	-33.924	147.205	West Wyalong local area	quartzite cobble	classic	yes		1	0	1	147	117	53	1434	0.192249			0	refer to 011 looks like nutcracker plus grinding facet
WW019	2013/08/05	Lachlan	WW LALC	-33.924	147.205	West Wyalong local area	quartzite cobble	classic	yes		3	0	1	162	115	55	1782	0.175682			0
WW050A	2019/01/31	Lachlan	WW LALC	-33.924	147.205	West Wyalong local area	quartzite	mortar	yes		2	0	2	204	187	56	3226	0.131753	4	5	1	part of the two found at quandong grove; with pestle WW050B
BS_MORT-004	2015/04/15	Murray	Moama LALC	-35.63	144.128	East Barham Station	shale metamorphosed	PMP	yes		2	0	0	114	76	40	611	0.255864	6	2	0
H18-08	2018/03/07	Murrumbidgee	Hay LALC	-34.504	144.844	Hay local area	quartzite	classic	yes		9	0	1	189	153	63	2743	0.15155	9	12	0
H18-10	2018/03/07	Murrumbidgee	Hay LALC	-34.504	144.844	Hay local area	quartzite	classic	yes		2	0	2	131	129	65	1625	0.2	9	5	1	some flakes removed around 1 side, then trimmed and smoothed; ring cracks in bowl; Q pit in bowl.
H18-12	2018/03/07	Murrumbidgee	Hay LALC	-34.504	144.844	Hay local area	quartzite	cobble	yes		2	0	2	111	110	75	1149	0.255488	5	5	0
H18-14	2018/03/07	Murrumbidgee	Hay LALC	-34.504	144.844	Hay local area	quartzite	classic	yes		1	0	0	153	93	77	1588	0.220201			0
A283-1	2018/02/19	Murrumbidgee	Greens Gunyah Museum	-35.221	146.713	Galore Hill	quartzite	classic	yes		3	0	1	177	156	80	2960	0.164399	15	9	1	pit 3 D=4; mortar bowl pecked, still rough
A283-2	2018/02/19	Murrumbidgee	Greens Gunyah Museum	-35.221	146.713	Galore Hill	quartzite	classic	yes		2	0	2	122	108	35	809	0.207998	2	5	0	minor damage, minor pits starting at base of bowls
OUR-02	2018/02/19	Murrumbidgee	Greens Gunyah Museum	-35.221	146.713	Old Urangeline	quartzite	classic	yes		2	0	1	168	111	68	1891	0.189631	11	3	0
CMY-04	2018/03/11	Willandra	private	-32.903	144.303	Coolaminya Stn, Ivanhoe	quartzite	mortar	yes		2	0	2	198	155	57	2099	0.16479	10	9	0
CMY-05	2018/03/11	Willandra	private	-32.903	144.303	Coolaminya Stn, Ivanhoe	quartzite	classic	yes		1	1	1	132	91	46	988	0.215775	4		0
LALC	Local Aboriginal Land Council
MAEC	Menindee Aboriginal Elders Council
	residue and use-wear analysis

## Sheet: Sheet2
complete	yes
Row Labels	Average of weight
classic	1691.17
cobble	829.633
mortar	2456.43
PMP	629.65
Grand Total	1612.76
